# Supplementary material for: A high performance prediction of HPV genotypes by Chaos game representation and singular value decomposition
Source: BMC Bioinformatics. 2015 Mar 5;16:71. doi: 10.1186/s12859-015-0493-4 (PMC4375884; doi:10.1186/s12859-015-0493-4)
Supplement: Additional file 1 — Genome names, NCBI access numbers, and HPV genotypes of all genomes in the HPV data set. [file 12859_2015_493_MOESM1_ESM.xlsx]

## Sheet: Sheet1
Genome names, NCBI access numbers, and HPV genotypes of all genomes in the HPV data set.
Genome Name	Accession	Genotype
Human papillomavirus type 6 isolate PV1499, complete genome.	JN252322	6
Human papillomavirus type 6 isolate PV1667, complete genome.	JN252320	6
Human papillomavirus type 6 isolate PV1774, complete genome.	JN252318	6
Human papillomavirus type 6 isolate PV1666, complete genome.	JN252316	6
Human papillomavirus type 6 isolate PV2345, complete genome.	JN252314	6
Human papillomavirus type 6 isolate PV2702, complete genome.	JN252323	6
Human papillomavirus type 6 isolate PV1732, complete genome.	JN252321	6
Human papillomavirus type 6 isolate PV2530, complete genome.	JN252319	6
Human papillomavirus type 6 isolate PV1731, complete genome.	JN252317	6
Human papillomavirus type 6 isolate PV529, complete genome.	JN252315	6
Human papillomavirus type 6 complete genome, isolate LPX29.	HE962031	6
Human papillomavirus type 6 complete genome, isolate LP211.	HE962029	6
Human papillomavirus type 6 complete genome, isolate LPX34.	HE962027	6
Human papillomavirus type 6 complete genome, isolate LPX26.	HE962032	6
Human papillomavirus type 6 complete genome, isolate LP238.	HE962030	6
Human papillomavirus type 6 complete genome, isolate LPX32.	HE962028	6
Human papillomavirus type 6 complete genome, isolate LPX44.	HE962026	6
Human papillomavirus type 6 complete genome, isolate CAC306.	FR751337	6
Human papillomavirus type 6 complete genome, isolate CAC96.	FR751335	6
Human papillomavirus type 6 complete genome, isolate LP176.	FR751333	6
Human papillomavirus type 6 complete genome, isolate LP137.	FR751331	6
Human papillomavirus type 6 complete genome, isolate LP11.	FR751329	6
Human papillomavirus type 6 complete genome, isolate CAC331.	FR751327	6
Human papillomavirus type 6 complete genome, isolate CAC377.	FR751325	6
Human papillomavirus type 6 complete genome, isolate LP130.	FR751323	6
Human papillomavirus type 6 complete genome, isolate CAC251c.	FR751321	6
Human papillomavirus type 6 complete genome, isolate LP98(131).	FR751338	6
Human papillomavirus type 6 complete genome, isolate CAC231.	FR751336	6
Human papillomavirus type 6 complete genome, isolate CAC11.	FR751334	6
Human papillomavirus type 6 complete genome, isolate LP96(175).	FR751332	6
Human papillomavirus type 6 complete genome, isolate CAC23z.	FR751330	6
Human papillomavirus type 6 complete genome, isolate CAC301.	FR751328	6
Human papillomavirus type 6 complete genome, isolate CAC56.	FR751326	6
Human papillomavirus type 6 complete genome, isolate LP5.	FR751324	6
Human papillomavirus type 6 complete genome, isolate CAC26.	FR751322	6
Human papillomavirus type 6 complete genome, isolate LP26.	FR751320	6
Human papillomavirus type 6 complete genome, isolate LP112.	HE599245	6
Human papillomavirus type 6 complete genome, isolate LP182.	HE599243	6
Human papillomavirus type 6 complete genome, isolate LP173.	HE599241	6
Human papillomavirus type 6 complete genome, isolate LP15.	HE599239	6
Human papillomavirus type 6 complete genome, isolate LP23.	HE599237	6
Human papillomavirus type 6 complete genome, isolate LP3.	HE599235	6
Human papillomavirus type 6 complete genome, isolate LP145.	HE599233	6
Human papillomavirus type 6 complete genome, isolate LP183.	HE599231	6
Human papillomavirus type 6 complete genome, isolate LP143.	HE599229	6
Human papillomavirus type 6 complete genome, isolate LP237.	HE599227	6
Human papillomavirus type 6 complete genome, isolate LP244.	HE599246	6
Human papillomavirus type 6 complete genome, isolate LP223.	HE599244	6
Human papillomavirus type 6 complete genome, isolate LP178.	HE599242	6
Human papillomavirus type 6 complete genome, isolate LP240.	HE599240	6
Human papillomavirus type 6 complete genome, isolate LP230.	HE599238	6
Human papillomavirus type 6 complete genome, isolate LP210.	HE599236	6
Human papillomavirus type 6 complete genome, isolate LP231.	HE599234	6
Human papillomavirus type 6 complete genome, isolate LP243.	HE599232	6
Human papillomavirus type 6 complete genome, isolate LP148.	HE599230	6
Human papillomavirus type 6 complete genome, isolate LP139.	HE599228	6
Human papillomavirus type 6 complete genome, isolate LP22.	HE599226	6
Human papillomavirus type 6, complete genome.	AF092932	6
Human papillomavirus type 11 strain CU20, complete genome.	JQ773412	11
Human papillomavirus type 11 strain CU18, complete genome.	JQ773410	11
Human papillomavirus type 11 strain CU16, complete genome.	JQ773408	11
Human papillomavirus type 11 strain CU19, complete genome.	JQ773411	11
Human papillomavirus type 11 strain CU17, complete genome.	JQ773409	11
Human papillomavirus type 11 complete genome, isolate LP253f.	HE962367	11
Human papillomavirus type 11 complete genome, isolate LP262f.	HE962365	11
Human papillomavirus type 11 complete genome, isolate LP255f.	HE962368	11
Human papillomavirus type 11 complete genome, isolate LP224f.	HE962366	11
Human papillomavirus type 11 complete genome, isolate LPX27.	HE962025	11
Human papillomavirus type 11 complete genome, isolate LP174.	HE962023	11
Human papillomavirus type 11 complete genome, isolate LPX35.	HE962024	11
Human papillomavirus type 11 isolate GUMC-AJ, complete genome.	JN644141	11
Human papillomavirus type 11 isolate GUMC-AJ-Lung, complete genome.	JN644142	11
Human papillomavirus type 11 isolate LZod45-11, complete genome.	EU918768	11
Human papillomavirus type 11 complete genome, isolate LP13.	FN907964	11
Human papillomavirus type 11 complete genome, isolate CAC86.	FN907962	11
Human papillomavirus type 11 complete genome, isolate CAC246.	FN907960	11
Human papillomavirus type 11 complete genome, isolate A260.	FN907958	11
Human papillomavirus type 11 complete genome, isolate A86.	FN870021	11
Human papillomavirus type 11 complete genome, isolate CS20.	FN907963	11
Human papillomavirus type 11 complete genome, isolate A48.	FN907961	11
Human papillomavirus type 11 complete genome, isolate A47.	FN907959	11
Human papillomavirus type 11 complete genome, isolate LP12.	FN907957	11
Human papillomavirus type 11 complete genome, isolate A346.	FN870022	11
Human papillomavirus type 11 complete genome, isolate LP170.	HE611273	11
Human papillomavirus type 11 complete genome, isolate LP2.	HE611271	11
Human papillomavirus type 11 complete genome, isolate LP20.	HE611269	11
Human papillomavirus type 11 complete genome, isolate LP1.	HE611267	11
Human papillomavirus type 11 complete genome, isolate LP146.	HE611265	11
Human papillomavirus type 11 complete genome, isolate LP220.	HE611263	11
Human papillomavirus type 11 complete genome, isolate LP8.	HE611261	11
Human papillomavirus type 11 complete genome, isolate LP19.	HE611259	11
Human papillomavirus type 11 complete genome, isolate LP229.	HE611274	11
Human papillomavirus type 11 complete genome, isolate LP27.	HE611272	11
Human papillomavirus type 11 complete genome, isolate LP14.	HE611270	11
Human papillomavirus type 11 complete genome, isolate LP16.	HE611268	11
Human papillomavirus type 11 complete genome, isolate LP221.	HE611266	11
Human papillomavirus type 11 complete genome, isolate LP126.	HE611264	11
Human papillomavirus type 11 complete genome, isolate LP133.	HE611262	11
Human papillomavirus type 11 complete genome, isolate LP6.	HE611260	11
Human papillomavirus type 11 complete genome, isolate LP138.	HE611258	11
Human papillomavirus type 11 complete genome.	FR872717	11
Human papillomavirus type 11 complete genome, isolate JO-RRP_4.	HE574704	11
Human papillomavirus type 11 complete genome, isolate JO-RRP_2.	HE574702	11
Human papillomavirus type 11 complete genome, isolate JO-RRP_5.	HE574705	11
Human papillomavirus type 11 complete genome, isolate JO-RRP_3.	HE574703	11
Human papillomavirus type 11 complete genome, isolate JO-RRP_1.	HE574701	11
Human papillomavirus type 11 (HPV-11) complete genome.	M14119	11
Human papillomavirus type 16 strain CU15, complete genome.	JQ004099	16
Human papillomavirus type 16 strain CU13, complete genome.	JQ004097	16
Human papillomavirus type 16 strain CU11, complete genome.	JQ004095	16
Human papillomavirus type 16 strain CU9, complete genome.	JQ004093	16
Human papillomavirus type 16 strain CU14, complete genome.	JQ004098	16
Human papillomavirus type 16 strain CU12, complete genome.	JQ004096	16
Human papillomavirus type 16 strain CU10, complete genome.	JQ004094	16
Human papillomavirus type 16 strain CU8, complete genome.	JQ004092	16
Human papillomavirus type 16, complete genome.	NC_001526	16
Human papillomavirus type 16 isolate Z122, complete genome.	HQ644299	16
Human papillomavirus type 16 isolate Z032, complete genome.	HQ644297	16
Human papillomavirus type 16 isolate UPB20, complete genome.	HQ644295	16
Human papillomavirus type 16 isolate Rw918, complete genome.	HQ644293	16
Human papillomavirus type 16 isolate Rw851, complete genome.	HQ644291	16
Human papillomavirus type 16 isolate Rw677, complete genome.	HQ644289	16
Human papillomavirus type 16 isolate Qv35943, complete genome.	HQ644287	16
Human papillomavirus type 16 isolate Qv33364, complete genome.	HQ644285	16
Human papillomavirus type 16 isolate Qv25086, complete genome.	HQ644283	16
Human papillomavirus type 16 isolate Qv24898, complete genome.	HQ644281	16
Human papillomavirus type 16 isolate Qv23890, complete genome.	HQ644279	16
Human papillomavirus type 16 isolate Qv22478, complete genome.	HQ644277	16
Human papillomavirus type 16 isolate Qv20322, complete genome.	HQ644275	16
Human papillomavirus type 16 isolate Qv19067, complete genome.	HQ644273	16
Human papillomavirus type 16 isolate Qv13956, complete genome.	HQ644271	16
Human papillomavirus type 16 isolate Qv13040, complete genome.	HQ644269	16
Human papillomavirus type 16 isolate Qv11074, complete genome.	HQ644267	16
Human papillomavirus type 16 isolate Qv04917, complete genome.	HQ644265	16
Human papillomavirus type 16 isolate Qv03545, complete genome.	HQ644263	16
Human papillomavirus type 16 isolate Qv02706, complete genome.	HQ644261	16
Human papillomavirus type 16 isolate Qv02234, complete genome.	HQ644259	16
Human papillomavirus type 16 isolate Qv00512, complete genome.	HQ644257	16
Human papillomavirus type 16 isolate Qv00346, complete genome.	HQ644255	16
Human papillomavirus type 16 isolate Qv00079, complete genome.	HQ644253	16
Human papillomavirus type 16 isolate INJP0168, complete genome.	HQ644251	16
Human papillomavirus type 16 isolate IN221688, complete genome.	HQ644249	16
Human papillomavirus type 16 isolate IN000078, complete genome.	HQ644247	16
Human papillomavirus type 16 isolate Fr312312, complete genome.	HQ644245	16
Human papillomavirus type 16 isolate Fr207412, complete genome.	HQ644243	16
Human papillomavirus type 16 isolate Fr050094, complete genome.	HQ644241	16
Human papillomavirus type 16 isolate BF236, complete genome.	HQ644239	16
Human papillomavirus type 16 isolate BF039, complete genome.	HQ644237	16
Human papillomavirus type 16 isolate AS310, complete genome.	HQ644235	16
Human papillomavirus type 16 isolate Z109, complete genome.	HQ644298	16
Human papillomavirus type 16 isolate Z016, complete genome.	HQ644296	16
Human papillomavirus type 16 isolate UPB02, complete genome.	HQ644294	16
Human papillomavirus type 16 isolate Rw862, complete genome.	HQ644292	16
Human papillomavirus type 16 isolate Rw768, complete genome.	HQ644290	16
Human papillomavirus type 16 isolate Rw649, complete genome.	HQ644288	16
Human papillomavirus type 16 isolate Qv33501, complete genome.	HQ644286	16
Human papillomavirus type 16 isolate Qv28131, complete genome.	HQ644284	16
Human papillomavirus type 16 isolate Qv25054, complete genome.	HQ644282	16
Human papillomavirus type 16 isolate Qv24723, complete genome.	HQ644280	16
Human papillomavirus type 16 isolate Qv23856, complete genome.	HQ644278	16
Human papillomavirus type 16 isolate Qv21730, complete genome.	HQ644276	16
Human papillomavirus type 16 isolate Qv19110, complete genome.	HQ644274	16
Human papillomavirus type 16 isolate Qv17286, complete genome.	HQ644272	16
Human papillomavirus type 16 isolate Qv13791, complete genome.	HQ644270	16
Human papillomavirus type 16 isolate Qv11687, complete genome.	HQ644268	16
Human papillomavirus type 16 isolate Qv05460, complete genome.	HQ644266	16
Human papillomavirus type 16 isolate Qv03874, complete genome.	HQ644264	16
Human papillomavirus type 16 isolate Qv03470, complete genome.	HQ644262	16
Human papillomavirus type 16 isolate Qv02376, complete genome.	HQ644260	16
Human papillomavirus type 16 isolate Qv00930, complete genome.	HQ644258	16
Human papillomavirus type 16 isolate Qv00370, complete genome.	HQ644256	16
Human papillomavirus type 16 isolate Qv00124, complete genome.	HQ644254	16
Human papillomavirus type 16 isolate NG609, complete genome.	HQ644252	16
Human papillomavirus type 16 isolate IN272098, complete genome.	HQ644250	16
Human papillomavirus type 16 isolate IN151168, complete genome.	HQ644248	16
Human papillomavirus type 16 isolate Fr630712, complete genome.	HQ644246	16
Human papillomavirus type 16 isolate Fr240211, complete genome.	HQ644244	16
Human papillomavirus type 16 isolate Fr160232, complete genome.	HQ644242	16
Human papillomavirus type 16 isolate BF325, complete genome.	HQ644240	16
Human papillomavirus type 16 isolate BF215, complete genome.	HQ644238	16
Human papillomavirus type 16 isolate AS411, complete genome.	HQ644236	16
Human papillomavirus type 16 isolate AS097, complete genome.	HQ644234	16
Human papillomavirus type 16 strain ZG05-249, complete genome.	JQ067944	16
Human papillomavirus type 16 strain ZG01-258, complete genome.	JN565303	16
Human papillomavirus type 16 strain ZG03-145, complete genome.	JQ067943	16
Human papillomavirus type 16 strain ZG01-118, complete genome.	JN565302	16
Human papillomavirus type 16 isolate LZcc11-16, complete genome.	EU918764	16
Human papillomavirus type 16 East Asian type, complete genome.	AF534061	16
Human papillomavirus type 16 (HPV16), complete genome.	K02718	16
Human papillomavirus type 16, complete genome.	FJ006723	16
Human papillomavirus type 16 isolate Amazonian, complete genome.	HM057182	16
Human papillomavirus type 16 isolate African-1 type, complete genome.	AF536180	16
Human papillomavirus type 16 variant (African type 2), complete genome.	AF472509	16
Human papillomavirus type 16 isolate European German 131 type, complete genome.	AF536179	16
Human papillomavirus type 16 Asian-American variant, complete genome.	AF402678	16
Human papillomavirus type 16 variant (African type 1), complete genome.	AF472508	16
Human papillomavirus type 16 strain CU6, complete genome.	FJ610151	16
Human papillomavirus type 16 strain CU4, complete genome.	FJ610149	16
Human papillomavirus type 16 strain CU2, complete genome.	FJ610147	16
Human papillomavirus type 16 strain CU7, complete genome.	FJ610152	16
Human papillomavirus type 16 strain CU5, complete genome.	FJ610150	16
Human papillomavirus type 16 strain CU3, complete genome.	FJ610148	16
Human papillomavirus type 16 strain CU1, complete genome.	FJ610146	16
Human papillomavirus type 16 isolate 16W12E, complete genome.	AF125673	16
Human papillomavirus type 16 isolate Qv18158E, complete genome.	AY686583	16
Human papillomavirus type 16 isolate Qv15521E, complete genome.	AY686581	16
Human papillomavirus type 16 isolate Qv15321AA, complete genome.	AY686579	16
Human papillomavirus type 16 isolate Qv17722E, complete genome.	AY686584	16
Human papillomavirus type 16 isolate Qv15351AA, complete genome.	AY686582	16
Human papillomavirus type 16 isolate Qv16936E, complete genome.	AY686580	16
Human papillomavirus type 18 complete sequence.	AY262282	18
Human papillomavirus type 18 isolate CU11, complete genome.	GQ180787	18
Human papillomavirus type 18 isolate CU9, complete genome.	GQ180785	18
Human papillomavirus type 18 isolate CU16, complete genome.	GQ180792	18
Human papillomavirus type 18 isolate CU12, complete genome.	GQ180788	18
Human papillomavirus type 18 isolate CU8, complete genome.	GQ180784	18
Human papillomavirus type 18 isolate Qv04924, complete genome.	EF202155	18
Human papillomavirus type 18 isolate Qv21444, complete genome.	EF202153	18
Human papillomavirus type 18 isolate Qv02876, complete genome.	EF202151	18
Human papillomavirus type 18 isolate Qv15957, complete genome.	EF202149	18
Human papillomavirus type 18 isolate Qv15586, complete genome.	EF202147	18
Human papillomavirus type 18 isolate Qv17052, complete genome.	EF202145	18
Human papillomavirus type 18 isolate Qv03132, complete genome.	EF202143	18
Human papillomavirus type 18 isolate Qv03814, complete genome.	EF202154	18
Human papillomavirus type 18 isolate Qv17199, complete genome.	EF202152	18
Human papillomavirus type 18 isolate Qv17955, complete genome.	EF202150	18
Human papillomavirus type 18 isolate Qv21751, complete genome.	EF202148	18
Human papillomavirus type 18 isolate Qv16306, complete genome.	EF202146	18
Human papillomavirus type 18 isolate Qv16302, complete genome.	EF202144	18
Human papillomavirus type 31 (HPV-31) complete genome.	J04353	31
Human papillomavirus type 31 isolate QV13734, complete genome.	HQ537686	31
Human papillomavirus type 31 isolate QV14043, complete genome.	HQ537684	31
Human papillomavirus type 31 isolate QV03136, complete genome.	HQ537682	31
Human papillomavirus type 31 isolate QV17700, complete genome.	HQ537680	31
Human papillomavirus type 31 isolate RW687, complete genome.	HQ537678	31
Human papillomavirus type 31 isolate QV03876, complete genome.	HQ537676	31
Human papillomavirus type 31 isolate QV14117, complete genome.	HQ537674	31
Human papillomavirus type 31 isolate QV02689, complete genome.	HQ537672	31
Human papillomavirus type 31 isolate QV02784, complete genome.	HQ537670	31
Human papillomavirus type 31 isolate IN453545, complete genome.	HQ537668	31
Human papillomavirus type 31 isolate Z14, complete genome.	HQ537666	31
Human papillomavirus type 31 isolate QV12357, complete genome.	HQ537687	31
Human papillomavirus type 31 isolate HQV00693, complete genome.	HQ537685	31
Human papillomavirus type 31 isolate BF363, complete genome.	HQ537683	31
Human papillomavirus type 31 isolate QV05335, complete genome.	HQ537681	31
Human papillomavirus type 31 isolate IN231831, complete genome.	HQ537679	31
Human papillomavirus type 31 isolate HQV06582, complete genome.	HQ537677	31
Human papillomavirus type 31 isolate IN221709, complete genome.	HQ537675	31
Human papillomavirus type 31 isolate QV00168, complete genome.	HQ537673	31
Human papillomavirus type 31 isolate QV00215, complete genome.	HQ537671	31
Human papillomavirus type 31 isolate QV00071, complete genome.	HQ537669	31
Human papillomavirus type 31 isolate QV18335, complete genome.	HQ537667	31
Human papillomavirus type 33 isolate LZcc12-33, complete genome.	EU918766	33
Human papillomavirus type 33, complete genome.	M12732	33
Human papillomavirus type 33 isolate BF131, complete genome.	HQ537706	33
Human papillomavirus type 33 isolate Z066, complete genome.	HQ537704	33
Human papillomavirus type 33 isolate RW136, complete genome.	HQ537702	33
Human papillomavirus type 33 isolate INJP06456, complete genome.	HQ537700	33
Human papillomavirus type 33 isolate Qv34060, complete genome.	HQ537698	33
Human papillomavirus type 33 isolate Qv06895, complete genome.	HQ537696	33
Human papillomavirus type 33 isolate RW926, complete genome.	HQ537694	33
Human papillomavirus type 33 isolate RW702, complete genome.	HQ537692	33
Human papillomavirus type 33 isolate Qv35834, complete genome.	HQ537690	33
Human papillomavirus type 33 isolate Qv32494, complete genome.	HQ537688	33
Human papillomavirus type 33 isolate Qv34189, complete genome.	HQ537707	33
Human papillomavirus type 33 isolate Qv23819, complete genome.	HQ537705	33
Human papillomavirus type 33 isolate IN241890, complete genome.	HQ537703	33
Human papillomavirus type 33 isolate Qv32431, complete genome.	HQ537701	33
Human papillomavirus type 33 isolate INCC0137, complete genome.	HQ537699	33
Human papillomavirus type 33 isolate AS099, complete genome.	HQ537697	33
Human papillomavirus type 33 isolate Qv18347, complete genome.	HQ537695	33
Human papillomavirus type 33 isolate Z84, complete genome.	HQ537693	33
Human papillomavirus type 33 isolate BF266, complete genome.	HQ537691	33
Human papillomavirus type 33 isolate Qv22751, complete genome.	HQ537689	33
Human papillomavirus type 35 isolate UA892, complete genome.	JX129487	35
Human papillomavirus type 35 isolate UA3189, complete genome.	JX129485	35
Human papillomavirus type 35 isolate UA151, complete genome.	JX129488	35
Human papillomavirus type 35 isolate UA3297, complete genome.	JX129486	35
Human papillomavirus type 35 isolate QV31639, complete genome.	HQ537730	35
Human papillomavirus type 35 isolate Z147, complete genome.	HQ537728	35
Human papillomavirus type 35 isolate BF25, complete genome.	HQ537726	35
Human papillomavirus type 35 isolate IN272089, complete genome.	HQ537724	35
Human papillomavirus type 35 isolate BF313, complete genome.	HQ537722	35
Human papillomavirus type 35 isolate Rw862, complete genome.	HQ537720	35
Human papillomavirus type 35 isolate BF266, complete genome.	HQ537718	35
Human papillomavirus type 35 isolate QV24366, complete genome.	HQ537716	35
Human papillomavirus type 35 isolate Rw632, complete genome.	HQ537714	35
Human papillomavirus type 35 isolate Z141, complete genome.	HQ537712	35
Human papillomavirus type 35 isolate Qv19086, complete genome.	HQ537710	35
Human papillomavirus type 35 isolate Qv19083, complete genome.	HQ537708	35
Human papillomavirus type 35 isolate QV29782, complete genome.	HQ537729	35
Human papillomavirus type 35 isolate Rw128, complete genome.	HQ537727	35
Human papillomavirus type 35 isolate BF314, complete genome.	HQ537725	35
Human papillomavirus type 35 isolate BF223, complete genome.	HQ537723	35
Human papillomavirus type 35 isolate Rw656, complete genome.	HQ537721	35
Human papillomavirus type 35 isolate Rw807, complete genome.	HQ537719	35
Human papillomavirus type 35 isolate IN221713, complete genome.	HQ537717	35
Human papillomavirus type 35 isolate QV28721, complete genome.	HQ537715	35
Human papillomavirus type 35 isolate Z049, complete genome.	HQ537713	35
Human papillomavirus type 35 isolate Qv24860, complete genome.	HQ537711	35
Human papillomavirus type 35 isolate QV24067, complete genome.	HQ537709	35
Human papillomavirus type 35 complete genome.	M74117	35
Human papillomavirus type 45 isolate Qv31035, complete genome.	EF202166	45
Human papillomavirus type 45 isolate Qv25000, complete genome.	EF202164	45
Human papillomavirus type 45 isolate Qv35960, complete genome.	EF202162	45
Human papillomavirus type 45 isolate Qv30004, complete genome.	EF202160	45
Human papillomavirus type 45 isolate Qv33330, complete genome.	EF202158	45
Human papillomavirus type 45 isolate Qv20214, complete genome.	EF202156	45
Human papillomavirus type 45 isolate Qv31748, complete genome.	EF202167	45
Human papillomavirus type 45 isolate Qv26351, complete genome.	EF202165	45
Human papillomavirus type 45 isolate Qv06560, complete genome.	EF202163	45
Human papillomavirus type 45 isolate Qv00550, complete genome.	EF202161	45
Human papillomavirus type 45 isolate Qv34178, complete genome.	EF202159	45
Human papillomavirus type 45 isolate Qv27565, complete genome.	EF202157	45
Human papillomavirus type 52 isolate Qv18359, complete genome.	HQ537750	52
Human papillomavirus type 52 isolate Qv02575, complete genome.	HQ537748	52
Human papillomavirus type 52 isolate Qv00615, complete genome.	HQ537746	52
Human papillomavirus type 52 isolate Qv05867, complete genome.	HQ537744	52
Human papillomavirus type 52 isolate IN181391, complete genome.	HQ537742	52
Human papillomavirus type 52 isolate Qv03594, complete genome.	HQ537740	52
Human papillomavirus type 52 isolate Qv17844, complete genome.	HQ537738	52
Human papillomavirus type 52 isolate Z096, complete genome.	HQ537736	52
Human papillomavirus type 52 isolate Qv32479, complete genome.	HQ537734	52
Human papillomavirus type 52 isolate Qv26382, complete genome.	HQ537732	52
Human papillomavirus type 52 isolate Qv07294, complete genome.	HQ537751	52
Human papillomavirus type 52 isolate Qv02124, complete genome.	HQ537749	52
Human papillomavirus type 52 isolate Qv12377, complete genome.	HQ537747	52
Human papillomavirus type 52 isolate Qv03719, complete genome.	HQ537745	52
Human papillomavirus type 52 isolate IN141070, complete genome.	HQ537743	52
Human papillomavirus type 52 isolate Qv00585, complete genome.	HQ537741	52
Human papillomavirus type 52 isolate Qv15145, complete genome.	HQ537739	52
Human papillomavirus type 52 isolate Qv17972, complete genome.	HQ537737	52
Human papillomavirus type 52 isolate Rw846, complete genome.	HQ537735	52
Human papillomavirus type 52 isolate Qv23939, complete genome.	HQ537733	52
Human papillomavirus type 52 isolate Qv32116, complete genome.	HQ537731	52
Human papillomavirus type 52 isolate TJ49-52, complete genome.	GQ472848	52
Human papillomavirus type 53, complete genome.	NC_001593	53
Human papillomavirus type 53 isolate TJ43-53, complete genome.	GQ472849	53
Human papillomavirus type 53 isolate Qv31688, complete genome.	EF546482	53
Human papillomavirus type 53 isolate Qv32783, complete genome.	EF546480	53
Human papillomavirus type 53 isolate Qv24231, complete genome.	EF546478	53
Human papillomavirus type 53 isolate Qv17356, complete genome.	EF546476	53
Human papillomavirus type 53 isolate Qv23055, complete genome.	EF546474	53
Human papillomavirus type 53 isolate Qv04467, complete genome.	EF546472	53
Human papillomavirus type 53 isolate Qv08183, complete genome.	EF546470	53
Human papillomavirus type 53 isolate Qv18622, complete genome.	EF546481	53
Human papillomavirus type 53 isolate Qv22707, complete genome.	EF546479	53
Human papillomavirus type 53 isolate Qv28044, complete genome.	EF546477	53
Human papillomavirus type 53 isolate Qv33767, complete genome.	EF546475	53
Human papillomavirus type 53 isolate Qv20899, complete genome.	EF546473	53
Human papillomavirus type 53 isolate Qv30969, complete genome.	EF546471	53
Human papillomavirus type 53 isolate Qv32293, complete genome.	EF546469	53
Human papillomavirus type 58 isolate LZcc86-58, complete genome.	EU918765	58
Human papillomavirus type 58 isolate Rw644, complete genome.	HQ537776	58
Human papillomavirus type 58 isolate Qv13816, complete genome.	HQ537774	58
Human papillomavirus type 58 isolate Qv34982, complete genome.	HQ537772	58
Human papillomavirus type 58 isolate Rw697, complete genome.	HQ537770	58
Human papillomavirus type 58 isolate Qv03841, complete genome.	HQ537768	58
Human papillomavirus type 58 isolate Qv03858, complete genome.	HQ537766	58
Human papillomavirus type 58 isolate Rw937, complete genome.	HQ537764	58
Human papillomavirus type 58 isolate BF134, complete genome.	HQ537762	58
Human papillomavirus type 58 isolate AS347, complete genome.	HQ537760	58
Human papillomavirus type 58 isolate Qv00961, complete genome.	HQ537758	58
Human papillomavirus type 58 isolate Qv15563, complete genome.	HQ537756	58
Human papillomavirus type 58 isolate Qv03554, complete genome.	HQ537754	58
Human papillomavirus type 58 isolate Qv15606, complete genome.	HQ537752	58
Human papillomavirus type 58 isolate Z094, complete genome.	HQ537777	58
Human papillomavirus type 58 isolate Rw792, complete genome.	HQ537775	58
Human papillomavirus type 58 isolate Qv03666, complete genome.	HQ537773	58
Human papillomavirus type 58 isolate Rw63, complete genome.	HQ537771	58
Human papillomavirus type 58 isolate Rw841, complete genome.	HQ537769	58
Human papillomavirus type 58 isolate Qv04732, complete genome.	HQ537767	58
Human papillomavirus type 58 isolate Rw754, complete genome.	HQ537765	58
Human papillomavirus type 58 isolate Z023, complete genome.	HQ537763	58
Human papillomavirus type 58 isolate BF077, complete genome.	HQ537761	58
Human papillomavirus type 58 isolate AS405, complete genome.	HQ537759	58
Human papillomavirus type 58 isolate Qv32351, complete genome.	HQ537757	58
Human papillomavirus type 58 isolate Qv00861, complete genome.	HQ537755	58
Human papillomavirus type 58 isolate Rw791, complete genome.	HQ537753	58
Human papillomavirus type 58 isolate TJ18-58, complete genome.	GQ472850	58
Human papillomavirus type 58 isolate HPV58sc185, complete genome.	FJ385267	58
Human papillomavirus type 58 isolate HPV58sc165, complete genome.	FJ385265	58
Human papillomavirus type 58 isolate HPV58sc147, complete genome.	FJ385263	58
Human papillomavirus type 58 isolate HPV58sc100, complete genome.	FJ385261	58
Human papillomavirus type 58 isolate HPV58sc78, complete genome.	FJ385268	58
Human papillomavirus type 58 isolate HPV58sc174, complete genome.	FJ385266	58
Human papillomavirus type 58 isolate HPV58sc144, complete genome.	FJ385264	58
Human papillomavirus type 58 isolate HPV58sc101, complete genome.	FJ385262	58
Human papillomavirus type 58 complete genome.	D90400	58
Human papillomavirus type 66, complete genome.	U31794	66
Human papillomavirus type 66 clone Qv218, complete genome.	EF177191	66
Human papillomavirus type 66 clone Qv24220, complete genome.	EF177189	66
Human papillomavirus type 66 clone Qv25260, complete genome.	EF177187	66
Human papillomavirus type 66 clone Qv25696, complete genome.	EF177185	66
Human papillomavirus type 66 clone Qv35854, complete genome.	EF177182	66
Human papillomavirus type 66 clone Qv11088, complete genome.	EF177190	66
Human papillomavirus type 66 clone Qv25111, complete genome.	EF177188	66
Human papillomavirus type 66 clone Qv25662, complete genome.	EF177186	66
Human papillomavirus type 66 clone Qv26488, complete genome.	EF177184	66
Human papillomavirus type 66 clone Qv26740, complete genome.	EF177183	66
