# Supplementary material for: A high performance prediction of HPV genotypes by Chaos game representation and singular value decomposition
Source: BMC Bioinformatics. 2015 Mar 5;16:71. doi: 10.1186/s12859-015-0493-4 (PMC4375884; doi:10.1186/s12859-015-0493-4)
Supplement: Additional file 2 — HPV data set. [file 12859_2015_493_MOESM2_ESM.zip]

Archive with 1 entries (1 files):
- HPVTypeDatabase.mat
