# Supplementary material for: A high performance prediction of HPV genotypes by Chaos game representation and singular value decomposition
Source: BMC Bioinformatics. 2015 Mar 5;16:71. doi: 10.1186/s12859-015-0493-4 (PMC4375884; doi:10.1186/s12859-015-0493-4)
Supplement: Additional file 3 — Results of the HPV genotype prediction based on the features extracted by ChaosCentroid and ChaosFrequency with all predicting systems. [file 12859_2015_493_MOESM3_ESM.xlsx]

## Sheet: ChaosCentroid_MLP
	Results of the HPV genotype prediction based on the features extracted by ChaosCentroid with multi-layer perceptron neural network.
	HPV Genotype	Input Dimension																				Input Dimension
		1				2				3				4				5				6				7				8				9				10				11
		Acc	Sn	Sp	MCC	Acc	Sn	Sp	MCC	Acc	Sn	Sp	MCC	Acc	Sn	Sp	MCC	Acc	Sn	Sp	MCC	Acc	Sn	Sp	MCC	Acc	Sn	Sp	MCC	Acc	Sn	Sp	MCC	Acc	Sn	Sp	MCC	Acc	Sn	Sp	MCC	Acc	Sn	Sp	MCC
	6	96.5	94.8276	96.7836	0.869021	95.25	86.2069	96.7836	0.812813	100	100	100	1	100	100	100	1	100	100	100	1	100	100	100	1	100	100	100	1	100	100	100	1	100	100	100	1	100	100	100	1	100	100	100	1
	11	100	100	100	1	95	89.7959	95.7265	0.79073	99	93.8776	99.7151	0.952921	100	100	100	1	100	100	100	1	100	100	100	1	100	100	100	1	100	100	100	1	99.75	97.9592	100	0.988336	100	100	100	1	100	100	100	1
	16	94.25	100	92.2559	0.868421	93.5	89.3204	94.9495	0.832422	99.5	100	99.3266	0.98709	99.25	100	98.9899	0.980756	99.75	99.0291	100	0.993463	100	100	100	1	100	100	100	1	100	100	100	1	100	100	100	1	100	100	100	1	99.5	100	99.3266	0.98709
	18	95.25	15.7895	99.2126	0.262523	97.25	78.9474	98.1627	0.719438	98.5	84.2105	99.2126	0.834231	100	100	100	1	100	100	100	1	100	100	100	1	100	100	100	1	100	100	100	1	99.5	100	99.4751	0.94869	100	100	100	1	100	100	100	1
	31	99.5	95.6522	99.7347	0.953869	96.5	73.913	97.878	0.690429	100	100	100	1	99	86.9565	99.7347	0.904859	100	100	100	1	100	100	100	1	100	100	100	1	100	100	100	1	100	100	100	1	100	100	100	1	99.75	95.6522	100	0.976725
	33	94.5	0	100	NaN	99.5	95.4545	99.7354	0.9519	99	90.9091	99.4709	0.9038	99	90.9091	99.4709	0.9038	100	100	100	1	100	100	100	1	100	100	100	1	100	100	100	1	100	100	100	1	100	100	100	1	100	100	100	1
	35	99.25	92.8571	99.7312	0.941609	98	82.1429	99.1935	0.841808	99.75	96.4286	100	0.980663	99.5	92.8571	100	0.961044	99.25	96.4286	99.4624	0.9435	100	100	100	1	100	100	100	1	100	100	100	1	100	100	100	1	100	100	100	1	100	100	100	1
	45	100	100	100	1	98	50	99.4845	0.602959	99.75	100	99.7423	0.95953	100	100	100	1	100	100	100	1	100	100	100	1	100	100	100	1	100	100	100	1	100	100	100	1	100	100	100	1	100	100	100	1
	52	100	100	100	1	98	77.2727	99.2063	0.800006	100	100	100	1	100	100	100	1	100	100	100	1	100	100	100	1	100	100	100	1	100	100	100	1	100	100	100	1	100	100	100	1	100	100	100	1
	53	98.75	100	98.6979	0.86717	94.75	6.25	98.4375	0.0700522	99	87.5	99.4792	0.869792	99.75	93.75	100	0.966988	100	100	100	1	100	100	100	1	100	100	100	1	100	100	100	1	100	100	100	1	100	100	100	1	100	100	100	1
	58	100	100	100	1	97.5	83.7838	98.8981	0.847781	99.5	97.2973	99.7245	0.970218	99.5	100	99.449	0.971335	99.5	97.2973	99.7245	0.970218	100	100	100	1	100	100	100	1	100	100	100	1	100	100	100	1	100	100	100	1	99.75	97.2973	100	0.985038
	66	100	100	100	1	98.75	63.6364	99.7429	0.740339	100	100	100	1	100	100	100	1	100	100	100	1	100	100	100	1	100	100	100	1	100	100	100	1	99.75	90.9091	100	0.952239	100	100	100	1	100	100	100	1

## Sheet: ChaosCentroid_RBF
	Results of the HPV genotype prediction based on the features extracted by ChaosCentroid with radial basis function network.
	HPV Genotype	Input Dimension																				Input Dimension
		1				2				3				4				5				6				7				8				9				10				11
		Acc	Sn	Sp	MCC	Acc	Sn	Sp	MCC	Acc	Sn	Sp	MCC	Acc	Sn	Sp	MCC	Acc	Sn	Sp	MCC	Acc	Sn	Sp	MCC	Acc	Sn	Sp	MCC	Acc	Sn	Sp	MCC	Acc	Sn	Sp	MCC	Acc	Sn	Sp	MCC	Acc	Sn	Sp	MCC
	6	95.75	100	95.0292	0.857259	83	27.5862	92.3977	0.229531	100	100	100	1	100	100	100	1	100	100	100	1	100	100	100	1	100	100	100	1	100	100	100	1	99.25	100	99.1228	0.970814	99.5	100	99.4152	0.980313	100	100	100	1
	11	100	100	100	1	90	97.9592	88.8889	0.690208	97.5	97.9592	97.4359	0.894732	99.5	100	99.4302	0.977399	100	100	100	1	100	100	100	1	100	100	100	1	99.75	97.9592	100	0.988336	99.75	97.9592	100	0.988336	99.5	100	99.4302	0.977399	100	100	100	1
	16	94	100	91.9192	0.863416	87.75	94.1748	85.5219	0.730611	98	100	97.3064	0.950228	99.25	99.0291	99.3266	0.980469	99	98.0583	99.3266	0.973849	99.5	99.0291	99.6633	0.986924	99.75	100	99.6633	0.993504	100	100	100	1	99.75	99.0291	100	0.993463	99.75	100	99.6633	0.993504	99.5	100	99.3266	0.98709
	18	95.25	0	100	NaN	95.25	21.0526	98.9501	0.303907	97.5	47.3684	100	0.679389	99.5	94.7368	99.7375	0.944744	100	100	100	1	100	100	100	1	99.75	94.7368	100	0.972054	100	100	100	1	99.25	94.7368	99.4751	0.919472	100	100	100	1	100	100	100	1
	31	96	30.4348	100	0.540331	96.75	73.913	98.1432	0.706329	100	100	100	1	98.75	86.9565	99.4695	0.882515	100	100	100	1	100	100	100	1	100	100	100	1	99.75	100	99.7347	0.977646	100	100	100	1	99.5	91.3043	100	0.953009	99.5	95.6522	99.7347	0.953869
	33	94.5	0	100	NaN	98.5	95.4545	98.6772	0.870505	97.25	77.2727	98.4127	0.741199	98.75	90.9091	99.2063	0.882515	100	100	100	1	100	100	100	1	99.5	100	99.4709	0.954891	99.5	95.4545	99.7354	0.9519	100	100	100	1	99.75	95.4545	100	0.975719	99.75	100	99.7354	0.976725
	35	96	92.8571	96.2366	0.757733	93	0	100	NaN	99.5	96.4286	99.7312	0.961598	99.75	100	99.7312	0.981286	99	92.8571	99.4624	0.923195	99.5	96.4286	99.7312	0.961598	100	100	100	1	99.5	96.4286	99.7312	0.961598	99.75	96.4286	100	0.980663	99.75	96.4286	100	0.980663	99.75	100	99.7312	0.981286
	45	99.75	100	99.7423	0.95953	98.25	75	98.9691	0.711589	99	66.6667	100	0.81232	100	100	100	1	100	100	100	1	100	100	100	1	100	100	100	1	99.75	91.6667	100	0.956196	100	100	100	1	100	100	100	1	99.75	91.6667	100	0.956196
	52	98	100	97.8836	0.847238	94.75	4.54545	100	0.207514	100	100	100	1	99.75	95.4545	100	0.975719	100	100	100	1	100	100	100	1	99.5	100	99.4709	0.954891	100	100	100	1	99.75	95.4545	100	0.975719	100	100	100	1	99.75	100	99.7354	0.976725
	53	98.75	87.5	99.2188	0.842393	96	0	100	NaN	98.5	68.75	99.7396	0.786762	99.5	87.5	100	0.932988	100	100	100	1	100	100	100	1	100	100	100	1	100	100	100	1	100	100	100	1	99.25	93.75	99.4792	0.905636	99.75	93.75	100	0.966988
	58	98.75	100	98.6226	0.932104	92.75	75.6757	94.4904	0.625589	99.25	97.2973	99.449	0.955966	99.75	97.2973	100	0.985038	100	100	100	1	100	100	100	1	99.75	97.2973	100	0.985038	99.75	100	99.7245	0.985394	99.75	100	99.7245	0.985394	99.25	94.5946	99.7245	0.954887	98.5	89.1892	99.449	0.908855
	66	97.25	0	100	NaN	100	100	100	1	100	100	100	1	100	100	100	1	100	100	100	1	100	100	100	1	99.25	72.7273	100	0.849533	99.5	90.9091	99.7429	0.90652	99.75	90.9091	100	0.952239	99.75	90.9091	100	0.952239	99.75	90.9091	100	0.952239

## Sheet: ChaosCentroid_KNN
	Results of the HPV genotype prediction based on the features extracted by ChaosCentroid with k-nearest neighbor technique.
	HPV Genotype	Input Dimension																				Input Dimension
		1				2				3				4				5				6				7				8				9				10				11
		Acc	Sn	Sp	MCC	Acc	Sn	Sp	MCC	Acc	Sn	Sp	MCC	Acc	Sn	Sp	MCC	Acc	Sn	Sp	MCC	Acc	Sn	Sp	MCC	Acc	Sn	Sp	MCC	Acc	Sn	Sp	MCC	Acc	Sn	Sp	MCC	Acc	Sn	Sp	MCC	Acc	Sn	Sp	MCC
	6	96.5	91.3793	97.3684	0.863436	96.25	87.931	97.6608	0.849877	100	100	100	1	100	100	100	1	100	100	100	1	100	100	100	1	100	100	100	1	100	100	100	1	100	100	100	1	100	100	100	1	100	100	100	1
	11	100	100	100	1	95.5	81.6327	97.4359	0.790686	99.5	97.9592	99.7151	0.976743	99.5	97.9592	99.7151	0.976743	100	100	100	1	100	100	100	1	100	100	100	1	100	100	100	1	100	100	100	1	100	100	100	1	100	100	100	1
	16	90	76.699	94.6128	0.732735	94.75	90.2913	96.2963	0.863157	98.75	99.0291	98.6532	0.967801	99.75	100	99.6633	0.993504	99.5	98.0583	100	0.986926	100	100	100	1	100	100	100	1	100	100	100	1	100	100	100	1	100	100	100	1	100	100	100	1
	18	94.75	31.5789	97.9003	0.341191	97	63.1579	98.6877	0.652115	98.75	78.9474	99.7375	0.854093	99.75	94.7368	100	0.972054	100	100	100	1	100	100	100	1	100	100	100	1	100	100	100	1	100	100	100	1	100	100	100	1	100	100	100	1
	31	99.25	91.3043	99.7347	0.92962	97.75	91.3043	98.1432	0.816118	100	100	100	1	99.5	91.3043	100	0.953009	100	100	100	1	100	100	100	1	100	100	100	1	100	100	100	1	100	100	100	1	100	100	100	1	100	100	100	1
	33	89.75	22.7273	93.6508	0.143991	99.75	100	99.7354	0.976725	99.25	95.4545	99.4709	0.92962	99.75	100	99.7354	0.976725	100	100	100	1	100	100	100	1	100	100	100	1	100	100	100	1	100	100	100	1	100	100	100	1	100	100	100	1
	35	98.5	92.8571	98.9247	0.88909	97.5	82.1429	98.6559	0.807988	99.75	96.4286	100	0.980663	99.75	96.4286	100	0.980663	99.25	96.4286	99.4624	0.9435	100	100	100	1	100	100	100	1	100	100	100	1	100	100	100	1	100	100	100	1	100	100	100	1
	45	100	100	100	1	98	75	98.7113	0.6842	99.5	91.6667	99.7423	0.914089	99.75	100	99.7423	0.95953	100	100	100	1	100	100	100	1	100	100	100	1	100	100	100	1	100	100	100	1	100	100	100	1	100	100	100	1
	52	100	100	100	1	98.25	81.8182	99.2063	0.828218	100	100	100	1	100	100	100	1	100	100	100	1	100	100	100	1	100	100	100	1	100	100	100	1	100	100	100	1	100	100	100	1	100	100	100	1
	53	98.25	81.25	98.9583	0.77915	95.75	31.25	98.4375	0.355736	99.25	87.5	99.7396	0.899836	99.5	93.75	99.7396	0.934896	100	100	100	1	100	100	100	1	100	100	100	1	100	100	100	1	100	100	100	1	100	100	100	1	100	100	100	1
	58	100	100	100	1	98.5	89.1892	99.449	0.908855	99.25	97.2973	99.449	0.955966	99.75	100	99.7245	0.985394	99.75	100	99.7245	0.985394	100	100	100	1	100	100	100	1	100	100	100	1	100	100	100	1	100	100	100	1	100	100	100	1
	66	100	100	100	1	100	100	100	1	100	100	100	1	100	100	100	1	100	100	100	1	100	100	100	1	100	100	100	1	100	100	100	1	100	100	100	1	100	100	100	1	100	100	100	1

## Sheet: ChaosCentroid_FKNN
	Results of the HPV genotype prediction based on the features extracted by ChaosCentroid with fuzzy k-nearest neighbor technique.
	HPV Genotype	Input Dimension																				Input Dimension
		1				2				3				4				5				6				7				8				9				10				11
		Acc	Sn	Sp	MCC	Acc	Sn	Sp	MCC	Acc	Sn	Sp	MCC	Acc	Sn	Sp	MCC	Acc	Sn	Sp	MCC	Acc	Sn	Sp	MCC	Acc	Sn	Sp	MCC	Acc	Sn	Sp	MCC	Acc	Sn	Sp	MCC	Acc	Sn	Sp	MCC	Acc	Sn	Sp	MCC
	6	96.5	91.3793	97.3684	0.863436	96.25	87.931	97.6608	0.849877	100	100	100	1	100	100	100	1	100	100	100	1	100	100	100	1	100	100	100	1	100	100	100	1	100	100	100	1	100	100	100	1	100	100	100	1
	11	100	100	100	1	95.5	81.6327	97.4359	0.790686	99.5	97.9592	99.7151	0.976743	99.5	97.9592	99.7151	0.976743	100	100	100	1	100	100	100	1	100	100	100	1	100	100	100	1	100	100	100	1	100	100	100	1	100	100	100	1
	16	90	76.699	94.6128	0.732735	94.75	90.2913	96.2963	0.863157	98.75	99.0291	98.6532	0.967801	99.75	100	99.6633	0.993504	99.5	98.0583	100	0.986926	100	100	100	1	100	100	100	1	100	100	100	1	100	100	100	1	100	100	100	1	100	100	100	1
	18	94.75	31.5789	97.9003	0.341191	97	63.1579	98.6877	0.652115	98.75	78.9474	99.7375	0.854093	99.75	94.7368	100	0.972054	100	100	100	1	100	100	100	1	100	100	100	1	100	100	100	1	100	100	100	1	100	100	100	1	100	100	100	1
	31	99.25	91.3043	99.7347	0.92962	97.75	91.3043	98.1432	0.816118	100	100	100	1	99.5	91.3043	100	0.953009	100	100	100	1	100	100	100	1	100	100	100	1	100	100	100	1	100	100	100	1	100	100	100	1	100	100	100	1
	33	89.75	22.7273	93.6508	0.143991	99.75	100	99.7354	0.976725	99.25	95.4545	99.4709	0.92962	99.75	100	99.7354	0.976725	100	100	100	1	100	100	100	1	100	100	100	1	100	100	100	1	100	100	100	1	100	100	100	1	100	100	100	1
	35	98.5	92.8571	98.9247	0.88909	97.5	82.1429	98.6559	0.807988	99.75	96.4286	100	0.980663	99.75	96.4286	100	0.980663	99.25	96.4286	99.4624	0.9435	100	100	100	1	100	100	100	1	100	100	100	1	100	100	100	1	100	100	100	1	100	100	100	1
	45	100	100	100	1	98	75	98.7113	0.6842	99.5	91.6667	99.7423	0.914089	99.75	100	99.7423	0.95953	100	100	100	1	100	100	100	1	100	100	100	1	100	100	100	1	100	100	100	1	100	100	100	1	100	100	100	1
	52	100	100	100	1	98.25	81.8182	99.2063	0.828218	100	100	100	1	100	100	100	1	100	100	100	1	100	100	100	1	100	100	100	1	100	100	100	1	100	100	100	1	100	100	100	1	100	100	100	1
	53	98.25	81.25	98.9583	0.77915	95.75	31.25	98.4375	0.355736	99.25	87.5	99.7396	0.899836	99.5	93.75	99.7396	0.934896	100	100	100	1	100	100	100	1	100	100	100	1	100	100	100	1	100	100	100	1	100	100	100	1	100	100	100	1
	58	100	100	100	1	98.5	89.1892	99.449	0.908855	99.25	97.2973	99.449	0.955966	99.75	100	99.7245	0.985394	99.75	100	99.7245	0.985394	100	100	100	1	100	100	100	1	100	100	100	1	100	100	100	1	100	100	100	1	100	100	100	1
	66	100	100	100	1	100	100	100	1	100	100	100	1	100	100	100	1	100	100	100	1	100	100	100	1	100	100	100	1	100	100	100	1	100	100	100	1	100	100	100	1	100	100	100	1

## Sheet: ChaosFrequency_MLP
	Results of the HPV genotype prediction based on the features extracted by ChaosFrequency with multi-layer perceptron neural network.
	HPV Genotype	Input Dimension																				Input Dimension
		1				2				3				4				5				6				7				8				9				10				11
		Acc	Sn	Sp	MCC	Acc	Sn	Sp	MCC	Acc	Sn	Sp	MCC	Acc	Sn	Sp	MCC	Acc	Sn	Sp	MCC	Acc	Sn	Sp	MCC	Acc	Sn	Sp	MCC	Acc	Sn	Sp	MCC	Acc	Sn	Sp	MCC	Acc	Sn	Sp	MCC	Acc	Sn	Sp	MCC
	6	85.5	0	100	NaN	100	100	100	1	98.25	93.1034	99.1228	0.92896	100	100	100	1	100	100	100	1	100	100	100	1	100	100	100	1	100	100	100	1	100	100	100	1	100	100	100	1	100	100	100	1
	11	87.75	0	100	NaN	100	100	100	1	99.75	97.9592	100	0.988336	99.75	97.9592	100	0.988336	100	100	100	1	100	100	100	1	100	100	100	1	100	100	100	1	100	100	100	1	100	100	100	1	100	100	100	1
	16	25.75	100	0	NaN	97.75	97.0874	97.9798	0.941891	100	100	100	1	100	100	100	1	99.25	100	98.9899	0.980756	99.75	100	99.6633	0.993504	100	100	100	1	100	100	100	1	100	100	100	1	100	100	100	1	100	100	100	1
	18	95.25	0	100	NaN	99.25	89.4737	99.7375	0.915358	98	84.2105	98.6877	0.790597	100	100	100	1	100	100	100	1	100	100	100	1	100	100	100	1	100	100	100	1	100	100	100	1	100	100	100	1	100	100	100	1
	31	94.25	0	100	NaN	99.75	95.6522	100	0.976725	100	100	100	1	100	100	100	1	99	86.9565	99.7347	0.904859	99.75	100	99.7347	0.977646	100	100	100	1	100	100	100	1	100	100	100	1	100	100	100	1	100	100	100	1
	33	94.5	0	100	NaN	97.75	72.7273	99.2063	0.770992	100	100	100	1	100	100	100	1	100	100	100	1	100	100	100	1	100	100	100	1	100	100	100	1	100	100	100	1	100	100	100	1	100	100	100	1
	35	93	0	100	NaN	100	100	100	1	100	100	100	1	100	100	100	1	99.75	96.4286	100	0.980663	99.5	92.8571	100	0.961044	100	100	100	1	100	100	100	1	100	100	100	1	100	100	100	1	100	100	100	1
	45	97	0	100	NaN	100	100	100	1	100	100	100	1	99.75	100	99.7423	0.95953	100	100	100	1	100	100	100	1	100	100	100	1	100	100	100	1	100	100	100	1	100	100	100	1	100	100	100	1
	52	94.5	0	100	NaN	100	100	100	1	100	100	100	1	100	100	100	1	100	100	100	1	99.5	90.9091	100	0.95095	100	100	100	1	100	100	100	1	100	100	100	1	100	100	100	1	100	100	100	1
	53	96	0	100	NaN	99.25	93.75	99.4792	0.905636	100	100	100	1	100	100	100	1	100	100	100	1	100	100	100	1	100	100	100	1	100	100	100	1	100	100	100	1	100	100	100	1	100	100	100	1
	58	90.75	0	100	NaN	99.75	100	99.7245	0.985394	99.5	100	99.449	0.971335	100	100	100	1	100	100	100	1	99.5	100	99.449	0.971335	100	100	100	1	100	100	100	1	100	100	100	1	100	100	100	1	100	100	100	1
	66	97.25	0	100	NaN	100	100	100	1	99.5	81.8182	100	0.902218	100	100	100	1	100	100	100	1	100	100	100	1	100	100	100	1	100	100	100	1	100	100	100	1	100	100	100	1	100	100	100	1

## Sheet: ChaosFrequency_RBF
	Results of the HPV genotype prediction based on the features extracted by ChaosFrequency with radial basis function network.
	HPV Genotype	Input Dimension																				Input Dimension
		1				2				3				4				5				6				7				8				9				10				11
		Acc	Sn	Sp	MCC	Acc	Sn	Sp	MCC	Acc	Sn	Sp	MCC	Acc	Sn	Sp	MCC	Acc	Sn	Sp	MCC	Acc	Sn	Sp	MCC	Acc	Sn	Sp	MCC	Acc	Sn	Sp	MCC	Acc	Sn	Sp	MCC	Acc	Sn	Sp	MCC	Acc	Sn	Sp	MCC
	6	85.5	0	100	NaN	100	100	100	1	98.5	98.2759	98.538	0.941912	100	100	100	1	100	100	100	1	100	100	100	1	100	100	100	1	100	100	100	1	100	100	100	1	100	100	100	1	100	100	100	1
	11	87.75	0	100	NaN	100	100	100	1	99.75	97.9592	100	0.988336	100	100	100	1	100	100	100	1	100	100	100	1	100	100	100	1	100	100	100	1	100	100	100	1	99.75	97.9592	100	0.988336	99.75	97.9592	100	0.988336
	16	25.75	100	0	NaN	97.25	99.0291	96.633	0.931605	100	100	100	1	100	100	100	1	99.75	100	99.6633	0.993504	99.75	100	99.6633	0.993504	100	100	100	1	100	100	100	1	100	100	100	1	100	100	100	1	100	100	100	1
	18	95.25	0	100	NaN	97.75	84.2105	98.4252	0.770992	98.25	73.6842	99.4751	0.794114	100	100	100	1	100	100	100	1	100	100	100	1	100	100	100	1	99.75	100	99.7375	0.973399	99.75	94.7368	100	0.972054	99.5	94.7368	99.7375	0.944744	100	100	100	1
	31	94.25	0	100	NaN	99.75	95.6522	100	0.976725	99.5	100	99.4695	0.956619	100	100	100	1	99.5	95.6522	99.7347	0.953869	100	100	100	1	100	100	100	1	100	100	100	1	100	100	100	1	99.75	100	99.7347	0.977646	100	100	100	1
	33	94.5	0	100	NaN	97.25	54.5455	99.7354	0.697874	99.5	90.9091	100	0.95095	100	100	100	1	99.75	95.4545	100	0.975719	99.75	95.4545	100	0.975719	100	100	100	1	100	100	100	1	100	100	100	1	100	100	100	1	100	100	100	1
	35	93	0	100	NaN	100	100	100	1	100	100	100	1	100	100	100	1	99.75	96.4286	100	0.980663	100	100	100	1	100	100	100	1	100	100	100	1	100	100	100	1	100	100	100	1	99.5	100	99.4624	0.963491
	45	97	0	100	NaN	98.5	91.6667	98.7113	0.786762	100	100	100	1	100	100	100	1	100	100	100	1	100	100	100	1	100	100	100	1	100	100	100	1	99.75	100	99.7423	0.95953	100	100	100	1	100	100	100	1
	52	94.5	0	100	NaN	99.5	100	99.4709	0.954891	99.5	100	99.4709	0.954891	100	100	100	1	100	100	100	1	99.75	95.4545	100	0.975719	100	100	100	1	100	100	100	1	100	100	100	1	100	100	100	1	99.75	95.4545	100	0.975719
	53	96	0	100	NaN	96.75	37.5	99.2188	0.485181	100	100	100	1	100	100	100	1	100	100	100	1	100	100	100	1	100	100	100	1	100	100	100	1	100	100	100	1	100	100	100	1	100	100	100	1
	58	90.75	0	100	NaN	99.25	94.5946	99.7245	0.954887	99.75	100	99.7245	0.985394	100	100	100	1	99.75	100	99.7245	0.985394	99.75	100	99.7245	0.985394	100	100	100	1	100	100	100	1	100	100	100	1	100	100	100	1	100	100	100	1
	66	97.25	0	100	NaN	100	100	100	1	99.25	72.7273	100	0.849533	100	100	100	1	100	100	100	1	100	100	100	1	100	100	100	1	99.75	90.9091	100	0.952239	100	100	100	1	100	100	100	1	100	100	100	1

## Sheet: ChaosFrequency_KNN
	Results of the HPV genotype prediction based on the features extracted by ChaosFrequency with k-nearest neighbor technique.
	HPV Genotype	Input Dimension																				Input Dimension
		1				2				3				4				5				6				7				8				9				10				11
		Acc	Sn	Sp	MCC	Acc	Sn	Sp	MCC	Acc	Sn	Sp	MCC	Acc	Sn	Sp	MCC	Acc	Sn	Sp	MCC	Acc	Sn	Sp	MCC	Acc	Sn	Sp	MCC	Acc	Sn	Sp	MCC	Acc	Sn	Sp	MCC	Acc	Sn	Sp	MCC	Acc	Sn	Sp	MCC
	6	14.5	100	0	NaN	100	100	100	1	98.75	98.2759	98.8304	0.951064	100	100	100	1	100	100	100	1	100	100	100	1	100	100	100	1	100	100	100	1	100	100	100	1	100	100	100	1	100	100	100	1
	11	87.75	0	100	NaN	100	100	100	1	99.75	97.9592	100	0.988336	99.75	97.9592	100	0.988336	100	100	100	1	100	100	100	1	100	100	100	1	100	100	100	1	100	100	100	1	100	100	100	1	100	100	100	1
	16	74.25	0	100	NaN	98	97.0874	98.3165	0.948107	100	100	100	1	100	100	100	1	100	100	100	1	99.75	99.0291	100	0.993463	100	100	100	1	100	100	100	1	100	100	100	1	100	100	100	1	100	100	100	1
	18	95.25	0	100	NaN	99.25	89.4737	99.7375	0.915358	99	84.2105	99.7375	0.885169	100	100	100	1	100	100	100	1	100	100	100	1	100	100	100	1	100	100	100	1	100	100	100	1	100	100	100	1	100	100	100	1
	31	94.25	0	100	NaN	100	100	100	1	99.75	100	99.7347	0.977646	100	100	100	1	99.5	95.6522	99.7347	0.953869	99.75	100	99.7347	0.977646	100	100	100	1	100	100	100	1	100	100	100	1	100	100	100	1	100	100	100	1
	33	94.5	0	100	NaN	98	77.2727	99.2063	0.800006	99.75	95.4545	100	0.975719	100	100	100	1	100	100	100	1	100	100	100	1	100	100	100	1	100	100	100	1	100	100	100	1	100	100	100	1	100	100	100	1
	35	93	0	100	NaN	100	100	100	1	100	100	100	1	100	100	100	1	99.5	96.4286	99.7312	0.961598	99.5	96.4286	99.7312	0.961598	100	100	100	1	100	100	100	1	100	100	100	1	100	100	100	1	100	100	100	1
	45	97	0	100	NaN	100	100	100	1	100	100	100	1	99.75	100	99.7423	0.95953	100	100	100	1	100	100	100	1	100	100	100	1	100	100	100	1	100	100	100	1	100	100	100	1	100	100	100	1
	52	94.5	0	100	NaN	100	100	100	1	100	100	100	1	100	100	100	1	100	100	100	1	100	100	100	1	100	100	100	1	100	100	100	1	100	100	100	1	100	100	100	1	100	100	100	1
	53	96	0	100	NaN	99.25	93.75	99.4792	0.905636	100	100	100	1	100	100	100	1	100	100	100	1	100	100	100	1	100	100	100	1	100	100	100	1	100	100	100	1	100	100	100	1	100	100	100	1
	58	90.75	0	100	NaN	100	100	100	1	99.75	100	99.7245	0.985394	100	100	100	1	100	100	100	1	100	100	100	1	100	100	100	1	100	100	100	1	100	100	100	1	100	100	100	1	100	100	100	1
	66	97.25	0	100	NaN	100	100	100	1	99.75	90.9091	100	0.952239	100	100	100	1	100	100	100	1	100	100	100	1	100	100	100	1	100	100	100	1	100	100	100	1	100	100	100	1	100	100	100	1

## Sheet: ChaosFrequency_FKNN
	Results of the HPV genotype prediction based on the features extracted by ChaosFrequency with fuzzy k-nearest neighbor technique.
	HPV Genotype	Input Dimension																				Input Dimension
		1				2				3				4				5				6				7				8				9				10				11
		Acc	Sn	Sp	MCC	Acc	Sn	Sp	MCC	Acc	Sn	Sp	MCC	Acc	Sn	Sp	MCC	Acc	Sn	Sp	MCC	Acc	Sn	Sp	MCC	Acc	Sn	Sp	MCC	Acc	Sn	Sp	MCC	Acc	Sn	Sp	MCC	Acc	Sn	Sp	MCC	Acc	Sn	Sp	MCC
	6	14.5	100	0	NaN	100	100	100	1	98.75	98.2759	98.8304	0.951064	100	100	100	1	100	100	100	1	100	100	100	1	100	100	100	1	100	100	100	1	100	100	100	1	100	100	100	1	100	100	100	1
	11	87.75	0	100	NaN	100	100	100	1	99.75	97.9592	100	0.988336	99.75	97.9592	100	0.988336	100	100	100	1	100	100	100	1	100	100	100	1	100	100	100	1	100	100	100	1	100	100	100	1	100	100	100	1
	16	74.25	0	100	NaN	98	97.0874	98.3165	0.948107	100	100	100	1	100	100	100	1	100	100	100	1	99.75	99.0291	100	0.993463	100	100	100	1	100	100	100	1	100	100	100	1	100	100	100	1	100	100	100	1
	18	95.25	0	100	NaN	99.25	89.4737	99.7375	0.915358	99	84.2105	99.7375	0.885169	100	100	100	1	100	100	100	1	100	100	100	1	100	100	100	1	100	100	100	1	100	100	100	1	100	100	100	1	100	100	100	1
	31	94.25	0	100	NaN	100	100	100	1	99.75	100	99.7347	0.977646	100	100	100	1	99.5	95.6522	99.7347	0.953869	99.75	100	99.7347	0.977646	100	100	100	1	100	100	100	1	100	100	100	1	100	100	100	1	100	100	100	1
	33	94.5	0	100	NaN	98	77.2727	99.2063	0.800006	99.75	95.4545	100	0.975719	100	100	100	1	100	100	100	1	100	100	100	1	100	100	100	1	100	100	100	1	100	100	100	1	100	100	100	1	100	100	100	1
	35	93	0	100	NaN	100	100	100	1	100	100	100	1	100	100	100	1	99.5	96.4286	99.7312	0.961598	99.5	96.4286	99.7312	0.961598	100	100	100	1	100	100	100	1	100	100	100	1	100	100	100	1	100	100	100	1
	45	97	0	100	NaN	100	100	100	1	100	100	100	1	99.75	100	99.7423	0.95953	100	100	100	1	100	100	100	1	100	100	100	1	100	100	100	1	100	100	100	1	100	100	100	1	100	100	100	1
	52	94.5	0	100	NaN	100	100	100	1	100	100	100	1	100	100	100	1	100	100	100	1	100	100	100	1	100	100	100	1	100	100	100	1	100	100	100	1	100	100	100	1	100	100	100	1
	53	96	0	100	NaN	99.25	93.75	99.4792	0.905636	100	100	100	1	100	100	100	1	100	100	100	1	100	100	100	1	100	100	100	1	100	100	100	1	100	100	100	1	100	100	100	1	100	100	100	1
	58	90.75	0	100	NaN	100	100	100	1	99.75	100	99.7245	0.985394	100	100	100	1	100	100	100	1	100	100	100	1	100	100	100	1	100	100	100	1	100	100	100	1	100	100	100	1	100	100	100	1
	66	97.25	0	100	NaN	100	100	100	1	99.75	90.9091	100	0.952239	100	100	100	1	100	100	100	1	100	100	100	1	100	100	100	1	100	100	100	1	100	100	100	1	100	100	100	1	100	100	100	1
